# Supplementary material for: Cranial anatomy of the gorgonopsian Cynariops robustus based on CT-reconstruction
Source: PLoS One. 2018 Nov 28;13(11):e0207367. doi: 10.1371/journal.pone.0207367 (PMC6261584; doi:10.1371/journal.pone.0207367)
Supplement: S1 File — (NEX) [file pone.0207367.s004.nex]

#NEXUS
[written Mon Aug 06 13:52:40 CEST 2018 by Mesquite  version 3.04 (build 725) at Compucore.local/192.168.134.118]

BEGIN TAXA;
	TITLE Taxa;
	DIMENSIONS NTAX=24;
	TAXLABELS
		Biarmosuchus_tener Hipposaurus_boonstrai Eriphostoma_microdon Gorgonops_torvus Arctognathus_curvimola Lycaenops_ornatus Smilesaurus_ferox Aelurognathus_tigriceps Ruhuhucerberus_haughtoni Sycosaurus_laticeps Sycosaurus_nowaki Leontosaurus_vanderhorsti Dinogorgon_rubidgei Rubidgea_atrox Clelandina_rubidgei Arctops_willistoni Nochnitsa_geminidens Viatkogorgon_ivakhnenkoi Suchogorgon_golubevi Sauroctonus_progressus Pravoslavlevia_parva Inostrancevia_spp. Cynariops_robustus MB.R.999 
	;

END;


BEGIN CHARACTERS;
	TITLE  Character_Matrix;
	DIMENSIONS  NCHAR=52;
	FORMAT DATATYPE = STANDARD GAP = - MISSING = ? SYMBOLS = "  0 1 2 3 4";
	CHARSTATELABELS 
		1 Ascending_process_of_premaxilla /  Terminates_posterior_to_canine Terminates_anterior_to_canine, 2 Posterior_margin_of_palatal_premaxilla /  Gently_rounded Invaginated, 3 Vomerine_process_of_premaxilla /  Medially_short Medially_long, 4 Median_vomerine_ridge /  Absent Present, 5 Lateral_vomerine_ridges /  Absent Present, 6 Position_of_vomerine_ridges /  Originate_at_same_position Median_ridge_originates_anterior_to_laterals, 7 'Edge of vomer-vomerine complex' /  Continuous Lobate, 8 'Vomer-vomerine process width' /  Narrow_throughout Bulbous_anteriorly Elongate_anterior_expansion, 9 'Vomerine-pterygoid contact' /  'Present, broad' 'Present, narrow' Absent, 10 Palatine_foramina /  Absent_or_very_small 'Well-developed near maxillary border', 11 Dentition_on_palatine_boss /  Extensive Single_long_row Few_in_one_position, 12 Palatine_boss_morphology /  'Delta-shaped' Reniform_or_asymmetrical, 13 Pterygoid_palatal_boss /  Discrete_boss_separate_from_palatine Thin_ridge_extending_from_palatine, 14 Dentition_on_palatal_boss_of_pterygoid /  Extensive Reduced Absent, 15 Dentition_on_transverse_process_of_pterygoid /  Present Absent, 16 Parasphenoid_rostrum /  Sides_separated_by_elongate_depression 'Bearing blade-like ventral crest', 17 Parasphenoid_blade_position /  Restricted_to_posterior_edge_of_basicranial_girder Extending_throughout_length_of_basicranial_girder, 18 Parasphenoid_length /  Short Long, 19 Transverse_lamina_of_septomaxilla_bifucating_naris /  Absent Present, 20 Long_axis_of_septomaxilla /  Posterodorsally_angled Parallel_to_long_axis_of_skull, 21 Snout_width /  Wider_or_same_width_posterior_to_canine Narrower_posterior_to_canine, 22 Maxillary_emargination /  'Weakly-developed' 'Well-developed', 23 Lacrimal_foramen /  Confined_within_orbit Exits_on_facial_surface_of_lacrimal, 24 Frontal_contribution_to_orbital_margin /  Present Absent, 25 Interorbital_ridge /  Absent Present, 26 Cranial_pachyostosis /  Absent Thickened_ridges_of_orbits Extensive, 27 Preparietal /  Present Absent, 28 Postorbital_bar /  Unexpanded Expanded_ventrally Expanded_throughout Greatly_expanded_throughout, 29 Facial_portion_of_jugal /  Not_or_weakly_depressed Depressed_relative_to_zygoma With_fossa_extending_onto_lacrimal, 30 Jugal_height_beneath_postorbital_bar /  Tall Short, 31 Subtemporal_zygoma /  Straight Deflected Strongly_deflected, 32 Subtemporal_bar /  Narrow Transversely_expanded, 33 Zygomatic_process_of_squamosal /  Terminates_under_temporal_fenestra Terminates_under_postorbital_bar, 34 Zygomatic_ridge /  Absent Present, 35 Zygomatic_boss /  Absent Present, 36 Squamosal_sulcus /  Extends_onto_subtemporal_bar Restricted_to_occiput_if_present, 37 Subtemporal_bar_lateral_margin /  Smoothly_rounded With_concavity_between_squamosal_and_jugal, 38 Temporal_fenestra /  Taller_than_wide Wider_than_tall, 39 Squamosal_contribution_to_occiput /  Narrower_than_tabular Broader_than_tabular, 40 'Postfrontal-parietal contact' /  'Posterior process present, invades parietal border' 'Posterior process absent, broad, straight parietal contact' 'Postfrontal-parietal contact absent', 41 Parietal_midline /  Consists_entirely_of_pineal_boss Extends_beyond_pineal_boss, 42 Parietal_posterior_process /  Elongate_extends_between_tabular_and_squamosal Confined_to_skull_roof, 43 Occipital_height /  'Tall (greater or equal to 50% of width)' 'Broad (<40% of width)', 44 Dorsal_edge_of_tabular /  Tapering_tip Very_broad, 45 Supraoccipital_proportions /  Height_half_width 'Very low, sliver-like', 46 Mandibular_ramus_morphology /  Straight Sinusoidal, 47 Splenial_process /  Absent Present, 48 Dentary_postcanines /  Present Absent, 49 Coronoid_process_of_dentary /  TIghtly_appressed_to_dorsal_margin_of_mandible 'Free-standing', 50 Reflected_lamina_lateral_surface /  Without_strong_sculpturing 'Anterodorsal-to-posteroventral ridge only' Cruciate, 51 Dorsal_edge_of_reflected_lamina /  Free Attached_to_angular_body, 52 Reflected_lamina_relation_to_articulation /  Nearly_overlapping Separated_by_long_angular_body ; 
	MATRIX
	Biarmosuchus_tener         00000-0000000000-00000000010001000000000000100000000
	Hipposaurus_boonstrai      00010-0000000000-00000000000001000000000100100000000
	Eriphostoma_microdon       11111000201001011110010000010000000?01101?0001001211
	Gorgonops_torvus           1111101120100101111000000001000000000110101011101211
	Arctognathus_curvimola     11111100201112111110000000110000100001121000011?1211
	Lycaenops_ornatus          1?1110??2?110111111000000001001000000110100001101211
	Smilesaurus_ferox          111110??20210110-010000000(0 1)1001000000111100001101211
	Aelurognathus_tigriceps    1111100120110110-1100001(0 1)1(0 1)2001000000110100001101211
	Ruhuhucerberus_haughtoni   1111100120111110-110000111(0 1)210101000011011110???????
	Sycosaurus_laticeps        111111022?111210-010000101120111000001101010111?????
	Sycosaurus_nowaki          1111110221111210-01000010112011(0 1)00000110101011101211
	Leontosaurus_vanderhorsti  1111100120111210-01011010113002111111010111111111211
	Dinogorgon_rubidgei        1???1???2?111210-01111111213102111111011111111101211
	Rubidgea_atrox             111?10?12?211210-01111111213102111111011111111111211
	Clelandina_rubidgei        1111100120211210-01111111213102111111011111111111211
	Arctops_willistoni         1111111120210(1 2)(0 1)1111000000001001000000111100001101211
	Nochnitsa_geminidens       1?????????????????1000000000001000000100100??0?0?110
	Viatkogorgon_ivakhnenkoi   1??????????0010???100000000000100000010???0??0001??1
	Suchogorgon_golubevi       1111100011100101011000000001001000000100101?00001211
	Sauroctonus_progressus     1111100011110101011000000001001000000100101100001211
	Pravoslavlevia_parva       1??????????1?11??0100000000120100000000010110000?211
	Inostrancevia_spp.         11111000112??211011000010011201000000000101100011211
	Cynariops_robustus         11111001201101011010000000010?1000000110100001101211
	MB.R.999                   ?11110012?1101011010000000010??????????0100?01101211

;

END;
BEGIN ASSUMPTIONS;
	TYPESET * UNTITLED   =  unord:  1 -  25 27 29 -  30 32 -  52, ord:  26 28 - 31\3;
TYPESET Parsimony_Model_Set   =  unord:  1 -  25 27 29 -  30 32 -  52, ord:  26 28 - 31\3;

END;

BEGIN MESQUITECHARMODELS;
	ProbModelSet * UNTITLED   =  'Mk1 (est.)':  1 -  52;
END;

Begin MESQUITE;
		MESQUITESCRIPTVERSION 2;
		TITLE AUTO;
		tell ProjectCoordinator;
		timeSaved 1533556365117;
		getEmployee #mesquite.minimal.ManageTaxa.ManageTaxa;
		tell It;
			setID 0 2145510420636257210;
			tell It;
				setDefaultOrder  0 1 2 3 4 5 6 8 7 9 10 11 27 12 14 14 16 17 18 19 20 21 22 23;
				attachments ;
			endTell;
		endTell;
		getEmployee #mesquite.charMatrices.ManageCharacters.ManageCharacters;
		tell It;
			setID 0 7528694000560668441;
			tell It;
				setDefaultOrder  0 1 2 3 4 6 7 5 8 9 10 11 12 13 14 15 16 17 18 19 20 21 23 24 25 26 27 28 29 30 31 32 33 34 35 36 37 38 39 40 41 42 43 44 45 46 47 48 51 51 52 53;
				attachments ;
			endTell;
			mqVersion 304;
			checksumv 0 3 2196974968 null  getNumChars 52 numChars 52 getNumTaxa 24 numTaxa 24   short true   bits 15   states 15   sumSquaresStatesOnly 3944.0 sumSquares 3944.0 longCompressibleToShort false usingShortMatrix true   NumFiles 1 NumMatrices 1;
			mqVersion;
		endTell;
		getWindow;
		tell It;
			suppress;
			setResourcesState false false 100;
			setPopoutState 400;
			setExplanationSize 0;
			setAnnotationSize 0;
			setFontIncAnnot 0;
			setFontIncExp 0;
			setSize 1317 682;
			setLocation -39 48;
			setFont SanSerif;
			setFontSize 10;
			getToolPalette;
			tell It;
			endTell;
			desuppress;
		endTell;
		getEmployee  #mesquite.charMatrices.BasicDataWindowCoord.BasicDataWindowCoord;
		tell It;
			showDataWindow #7528694000560668441 #mesquite.charMatrices.BasicDataWindowMaker.BasicDataWindowMaker;
			tell It;
				getWindow;
				tell It;
					getTable;
					tell It;
						rowNamesWidth 175;
					endTell;
					setExplanationSize 30;
					setAnnotationSize 20;
					setFontIncAnnot 0;
					setFontIncExp 0;
					setSize 1217 610;
					setLocation -39 48;
					setFont SanSerif;
					setFontSize 10;
					getToolPalette;
					tell It;
						setTool mesquite.charMatrices.BasicDataWindowMaker.BasicDataWindow.ibeam;
					endTell;
					setActive;
					setTool mesquite.charMatrices.BasicDataWindowMaker.BasicDataWindow.ibeam;
					colorCells  #mesquite.charMatrices.NoColor.NoColor;
					colorRowNames  #mesquite.charMatrices.TaxonGroupColor.TaxonGroupColor;
					colorColumnNames  #mesquite.charMatrices.CharGroupColor.CharGroupColor;
					colorText  #mesquite.charMatrices.NoColor.NoColor;
					setBackground White;
					toggleShowNames on;
					toggleShowTaxonNames on;
					toggleTight off;
					toggleThinRows off;
					toggleShowChanges on;
					toggleSeparateLines off;
					toggleShowStates on;
					toggleAutoWCharNames on;
					toggleAutoTaxonNames off;
					toggleShowDefaultCharNames off;
					toggleConstrainCW on;
					toggleBirdsEye off;
					toggleShowPaleGrid off;
					toggleShowPaleCellColors off;
					toggleShowPaleExcluded off;
					togglePaleInapplicable on;
					toggleShowBoldCellText off;
					toggleAllowAutosize on;
					toggleColorsPanel off;
					toggleDiagonal on;
					setDiagonalHeight 80;
					toggleLinkedScrolling on;
					toggleScrollLinkedTables off;
				endTell;
				showWindow;
				getWindow;
				tell It;
					forceAutosize;
				endTell;
				getEmployee #mesquite.charMatrices.ColorByState.ColorByState;
				tell It;
					setStateLimit 9;
					toggleUniformMaximum on;
				endTell;
				getEmployee #mesquite.charMatrices.ColorCells.ColorCells;
				tell It;
					setColor Red;
					removeColor off;
				endTell;
				getEmployee #mesquite.categ.StateNamesEditor.StateNamesEditor;
				tell It;
					makeWindow;
					tell It;
						getTable;
						tell It;
							rowNamesWidth 246;
						endTell;
						setExplanationSize 30;
						setAnnotationSize 20;
						setFontIncAnnot 0;
						setFontIncExp 0;
						setSize 1217 610;
						setLocation -39 48;
						setFont SanSerif;
						setFontSize 10;
						getToolPalette;
						tell It;
							setTool mesquite.categ.StateNamesEditor.StateNamesWindow.ibeam;
						endTell;
						rowsAreCharacters on;
						toggleConstrainChar on;
						toggleConstrainCharNum 3;
						togglePanel off;
						toggleSummaryPanel off;
					endTell;
					showWindow;
				endTell;
				getEmployee #mesquite.categ.StateNamesStrip.StateNamesStrip;
				tell It;
					showStrip off;
				endTell;
				getEmployee #mesquite.charMatrices.AnnotPanel.AnnotPanel;
				tell It;
					togglePanel off;
				endTell;
				getEmployee #mesquite.charMatrices.CharReferenceStrip.CharReferenceStrip;
				tell It;
					showStrip off;
				endTell;
				getEmployee #mesquite.charMatrices.QuickKeySelector.QuickKeySelector;
				tell It;
					autotabOff;
				endTell;
				getEmployee #mesquite.charMatrices.SelSummaryStrip.SelSummaryStrip;
				tell It;
					showStrip off;
				endTell;
				getEmployee #mesquite.categ.SmallStateNamesEditor.SmallStateNamesEditor;
				tell It;
					panelOpen true;
				endTell;
			endTell;
		endTell;
		getEmployee  #mesquite.charMatrices.ManageCharacters.ManageCharacters;
		tell It;
			showCharacters #7528694000560668441 #mesquite.lists.CharacterList.CharacterList;
			tell It;
				setData 0;
				getWindow;
				tell It;
					newAssistant  #mesquite.lists.CharListInclusion.CharListInclusion;
					newAssistant  #mesquite.lists.DefaultCharOrder.DefaultCharOrder;
					newAssistant  #mesquite.lists.CharListPartition.CharListPartition;
					newAssistant  #mesquite.parsimony.CharListParsModels.CharListParsModels;
					getTable;
					tell It;
						columnWidth 0 86;
						columnWidth 1 92;
					endTell;
					setExplanationSize 30;
					setAnnotationSize 20;
					setFontIncAnnot 0;
					setFontIncExp 0;
					setSize 1217 610;
					setLocation -39 48;
					setFont SanSerif;
					setFontSize 10;
					getToolPalette;
					tell It;
						setTool mesquite.lists.CharacterList.CharacterListWindow.ibeam;
					endTell;
				endTell;
				showWindow;
				getEmployee #mesquite.lists.CharListAnnotPanel.CharListAnnotPanel;
				tell It;
					togglePanel off;
				endTell;
			endTell;
		endTell;
		endTell;
end;
